# Supplementary material for: Reduction in Perioperative Risk in Patients with Spinal Muscular Atrophy Following the Release of Disease-Modifying Therapies: An Analysis of the National Surgical Quality Improvement Program Database
Source: Children (Basel). 2025 Sep 18;12(9):1255. doi: 10.3390/children12091255 (PMC12468070; doi:10.3390/children12091255)
Supplement: Supplementary file 1 [file children-12-01255-s001.zip]

Archive with 1 entries (1 files):
- children-3817973-supplementary.pdf
